# Supplementary material for: Direct Effects of Light on Sleep under Ultradian Light-Dark Cycles Depend on Circadian Time and Pulses Duration
Source: Clocks Sleep. 2022 Mar 24;4(2):208–18. doi: 10.3390/clockssleep4020019 (PMC9036312; doi:10.3390/clockssleep4020019)
Supplement: Supplementary file 1 [file clockssleep-04-00019-s001.zip]

Archive with 1 entries (1 files):
- clockssleep-1586471 Supplementary materials.pdf
